# Supplementary material for: The cause and effect problem: Is there mutual obesity among Arab Israeli couples?
Source: PLoS One. 2020 Oct 16;15(10):e0240034. doi: 10.1371/journal.pone.0240034 (PMC7567363; doi:10.1371/journal.pone.0240034)
Supplement: S1 File — (ZIP) [file pone.0240034.s001.zip]

Archive with 3 entries (3 files):
- S1.f805fam.dta
- S2.f805ind.dta
- S3.For_PLOS_ONE_20200719.do
