# Supplementary material for: The cause and effect problem: Is there mutual obesity among Arab Israeli couples?
Source: PLoS One. 2020 Oct 16;15(10):e0240034. doi: 10.1371/journal.pone.0240034 (PMC7567363; doi:10.1371/journal.pone.0240034)
Supplement: S1 File — (ZIP) [file pone.0240034.s001.zip › S3.For_PLOS_ONE_20200719.do]

set more off
cd "F:\yuval\Yuval_CV_and_papers\papers_netanya\Lamas_datasets_via_huji\Mutual_Obesity_Arab_20191112\R2_PONE_special_issue\submission"

//2016
use "S1.f805fam.dta", clear
describe
gen domhlpwh2016=domhlpwh
gen domshelp2016=domshelp
tab domshelp
gen dhelp1_2016=dhelp1
gen dhelp2_2016=dhelp2
gen dhelp3_2016=dhelp3
gen dhelp4_2016=dhelp4
gen car2016=(car==1)
tab car2016
gen carhh2016=0 if car2016==0
replace carhh2016=carhh if car2016==1
gen books2016_1=books
tab books2016_1 books
drop if books2016>6 | books2016==.
gen books2016=(books2016_1!=6)
replace books2016=. if books==.
tab books books2016
tab carhh2016
//gen
drop if carhh2016!=. & carhh2016>5
//gen
gen incpens2016= incpens
gen inctfund2016= inctfund
gen incpfund2016=incpfund
gen incsch2016=incsch
gen incainst2016=incainst
gen incpeop2016=incpeop
gen incinst2016=incinst
gen incintst2016=incintst
gen incinves2016=incinves
gen incdev2016=incdev
gen incrent2016=incrent
gen incbusi2016=incbusi
tab incbusi
gen grtotinc2016=grtotinc
gen ownrent2016_1=ownrent
tab ownrent ownrent2016_1 
gen ownrent2016=(ownrent2016_1==1 | ownrent2016_1==3)
gen kibutz2016=(ownrent2016_1==6)
tab1 ownrent2016 kibutz2016
gen aprt41_2016_1=aprt41
tab aprt41 aprt41_2016_1
gen construct_year2016=1947 if aprt41_2016_1==1
replace construct_year2016=1951 if aprt41_2016_1==2
replace construct_year2016=1960 if aprt41_2016_1==3
replace construct_year2016=1970 if aprt41_2016_1==4
replace construct_year2016=1980 if aprt41_2016_1==5
replace construct_year2016=1990 if aprt41_2016_1==6
replace construct_year2016=1997 if aprt41_2016_1==7
replace construct_year2016=2002 if aprt41_2016_1==8
replace construct_year2016=2005 if aprt41_2016_1==9
gen construct_age2016=2017-construct_year2016
tab construct_age2016
gen appt_num_2016=nbaprt if nbaprt<=8
tab appt_num_2016
replace appt_num_2016=0 if nbaprt==.
tab appt_num_2016
tab ownrent2016
replace typeaprt=. if typeaprt>8
gen typeaprt2016=typeaprt
tab typeaprt typeaprt2016
gen multi_story2016=(typeaprt2016==4)
gen penthouse_and_duplex2016=(typeaprt2016==1 | typeaprt2016==3)
gen garden2016=(typeaprt2016==2)
gen single_family2016=(typeaprt2016>4 & typeaprt2016<=8)
tab1 typeaprt typeaprt2016 
tab1 multi_story2016 penthouse_and_duplex2016 garden2016 single_family2016
display 2589+211+163+1102     //4065
tab incrent appt_num_2016 
gen hhsize2016=hhsize 
gen prsn017s2016=prsn017s
gen area2016=aprt1
gen balcony2016=(aprt13==1)
tab aprt13
tab balcony2016
gen rooms2016=aprt3
replace rooms2016=. if aprt3>5
tab nbinbld
tab nbaprt
//mortgage balance
tab fin27 fin25
replace fin27=. if (fin25!=1 & fin25!=2) | (fin25==1 & fin27==0) | fin27>3500000
tab fin27 fin25
//gen
gen mortgage_balance2016=fin27
sum mortgage_balance2016 if mortgage_balance2016>0
sum mortgage_balance2016
tab mortgage_balance2016 if mortgage_balance2016>0
sum mortgage_balance2016 if mortgage_balance2016>1000000
sum mortgage_balance2016 if mortgage_balance2016>500000
gen mortgage_below_1000=(mortgage_balance2016>0 & mortgage_balance2016<=1000000) 
//gen mortgage_below_1000=(mortgage_balance2016>0) 

gen mortgage_up_to_500=(mortgage_balance2016>0 & mortgage_balance2016<=500000)
gen mortgage_500_to_1000=(mortgage_balance2016>500000 & mortgage_balance2016<=1000000)
gen mortgage_above_1000=(mortgage_balance2016>1000000)
//gen mortgage_500_to_1000=(mortgage_balance2016>0 & mortgage_balance2016<=1000000)
//gen mortgage_above_1000=(mortgage_balance2016>0)

sum mortgage_above_1000 mortgage_below_1000 if mortgage_balance2016!=.

//gen

tab fin33
//gen
//total bank credit
tab fin37
replace fin37=. if fin37>10000000
tab fin37
gen bank_credit2016=fin37
//households who deviated from bank credit framework
tab fin41
//gen
gen time_deviation2016=0
replace time_deviation2016=fin41 if fin41!=.
replace time_deviation2016=. if fin41!=. & fin41>50
gen deviation_dum=(time_deviation2016!=. & time_deviation2016>0)
tab1 time_deviation2016 deviation_dum
tab fin41
//gen
tab1 fin42 fin44
gen blocked_bank_account=(fin42==1)
replace blocked_bank_account=. if (fin42!=1 & fin42!=2)
gen has_credit_card=0 if (fin44==1 | fin44==2)
replace has_credit_card=1 if fin44==1
tab has_credit_card fin44
tab1 has_credit_card blocked_bank_account
tab blocked_bank_account fin42
tab1 fin56 fin61 fin66
gen deposits_dum=0
replace deposits_dum=1 if fin56!=. & fin56>0 & fin56<=20000000
gen deposits_sum=0 if deposits_dum==0
replace deposits_sum=fin56 if deposits_dum==1
tab1 incrent incintst incinves incdev
gen inc_other=incrent+incintst+incinves+incdev
gen inc_other_dum=(inc_other>0)
//gen other_inc=(()(incrent>0 | incintst>0 | incinves>0 | incdev>0))
//פקדונות חסכונות ניירות ערך הכנסה ממקורות אחרים
tab1 deposits_sum deposits_dum

gen savings_dum=0
replace savings_dum=1 if fin61!=. & fin61>0 & fin56<=1700000
gen savings_sum=0 if savings_dum==0
replace savings_sum=fin56 if savings_dum==1
tab1 savings_sum savings_dum

gen shares_trust_dum=0
replace shares_trust_dum=1 if fin66!=. & fin66<=4000000
gen shares_trust_sum=0 if shares_trust_dum==0
replace shares_trust_sum=fin66 if shares_trust_dum==1
tab1 shares_trust_sum shares_trust_dum
tab aprt41
log using "BMI_APPT_2018013.smcl", replace
//log close
tab1 aprt12 aprt18 aprt19 aprt20
gen elevator2016=.
replace elevator2016=1 if aprt12!=. & aprt12>=1 & aprt12<=9
replace elevator2016=0 if aprt12!=. & aprt12==0
tab aprt12 elevator2016
//gen elevator_num2016=.
gen elevator_num2016=aprt12 if aprt12>=0 & aprt12<=9
tab elevator_num2016
tab aprt9
gen bathrooms2016=aprt9 if aprt9>=0 & aprt9<=8
//gen
tab bnbfloor
gen floors2016=.
replace floors2016=bnbfloor if bnbfloor!=.
tab floors2016 
tab1 aprt21 aprt22 aprt23 aprt24 aprt25 aprt26 aprt27 aprt28 aprt29 aprt30 aprt31 aprt32 aprt33 aprt34 aprt35 aprt36 aprt37 aprt38 aprt39 aprt40 aprt41 aprt42 
gen air_directions2016=.
replace air_directions2016=aprt21 if aprt21!=. & aprt21>=1 & aprt21<=4
tab air_directions2016
gen sea_lake_view2016=.
replace sea_lake_view2016=1 if aprt22==1
replace sea_lake_view2016=0 if aprt22==2
tab sea_lake_view2016
gen green_space2016=.
replace green_space2016=1 if aprt23==1
replace green_space2016=0 if aprt23==2
tab green_space2016
gen forest2016=.
replace forest2016=1 if aprt24==1
replace forest2016=0 if aprt24==2
tab forest2016
tab aprt25
gen roofs2016=.
replace roofs2016=1 if aprt25==1
replace roofs2016=0 if aprt25==2
tab aprt26
gen view_highway2016=.
replace view_highway2016=1 if aprt26==1
replace view_highway2016=0 if aprt26==2
tab aprt27
gen view_internal_road2016=.
replace view_internal_road2016=1 if aprt27==1
replace view_internal_road2016=0 if aprt27==2
tab aprt29
gen celular2016=.
replace celular2016=1 if aprt29==1
replace celular2016=0 if aprt29==2
tab aprt30
gen darkness2016=.
replace darkness2016=1 if aprt30==1
replace darkness2016=0 if aprt30==2
tab aprt31
gen road_noise2016=.
replace road_noise2016=1 if aprt31==1
replace road_noise2016=0 if aprt31==2
tab aprt33
gen aircraft_noise2016=.
replace aircraft_noise2016=1 if aprt33==1
replace aircraft_noise2016=0 if aprt33==2
tab aprt34
gen recreational_noise2016=.
replace recreational_noise2016=1 if aprt34==1
replace recreational_noise2016=0 if aprt34==2
tab aprt35
gen edu_institutional_noise2016=.
replace edu_institutional_noise2016=1 if aprt35==1
replace edu_institutional_noise2016=0 if aprt35==2
tab aprt36
gen centers_factories_noise2016=.
replace centers_factories_noise2016=1 if aprt36==1
replace centers_factories_noise2016=0 if aprt36==2
tab aprt37
gen dirt_rubbish2016=.
replace dirt_rubbish2016=1 if aprt37==1
replace dirt_rubbish2016=0 if aprt37==2
tab aprt38
gen air_pollution2016=.
replace air_pollution2016=1 if aprt38==1
replace air_pollution2016=0 if aprt38==2
gen odors2016=.
replace odors2016=1 if aprt39==1
replace odors2016=0 if aprt39==2
tab odors2016
tab aprt40
gen neglect_vandalism2016=.
replace neglect_vandalism2016=1 if aprt40==1
replace neglect_vandalism2016=0 if aprt40==2
tab aprt41
log close
//gen
//gen
//order hhid domhlpwh2015 domshelp2015 dhelp1_2015 dhelp2_2015 dhelp3_2015 dhelp4_2015 car2015 carhh2015 books2015 incpens2015 inctfund2015 incpfund2015 incsch2015 incainst2015 incpeop2015 incinst2015 incintst2015 incinves2015 incdev2015 incrent2015 incbusi2015 grtotinc2015 ownrent2015 kibutz2015 construct_year2015 construct_age2015 appt_num_2015 multi_story2015 penthouse_and_duplex2015 garden2015 single_family2015 hhsize2015 prsn017s2015 area2015 balcony2015
//keep hhid domhlpwh2015 domshelp2015 dhelp1_2015 dhelp2_2015 dhelp3_2015 dhelp4_2015 car2015 carhh2015 books2015 incpens2015 inctfund2015 incpfund2015 incsch2015 incainst2015 incpeop2015 incinst2015 incintst2015 incinves2015 incdev2015 incrent2015 incbusi2015 grtotinc2015 ownrent2015 kibutz2015 construct_year2015 construct_age2015 appt_num_2015 multi_story2015 penthouse_and_duplex2015 garden2015 single_family2015 hhsize2015 prsn017s2015 area2015 balcony2015
sum incrent if incrent>0
tab incrent if incrent>36000
sum incrent if incrent>50000
//gen incrent_dum=(incrent>50000)
gen incrent_dum=(incrent>60000)
summ incrent if incrent>0
//gen
order hhid domhlpwh2016 domshelp2016 dhelp1_2016 dhelp2_2016 dhelp3_2016 dhelp4_2016 car2016 carhh2016 books2016 incpens2016 inctfund2016 incpfund2016 incsch2016 incainst2016 incpeop2016 incinst2016 incintst2016 incinves2016 incdev2016 incrent2016 incbusi2016 grtotinc2016 ownrent2016 kibutz2016 construct_year2016 construct_age2016 appt_num_2016 multi_story2016 penthouse_and_duplex2016 garden2016 single_family2016 hhsize2016 prsn017s2016 area2016 balcony2016 rooms2016 mortgage_balance2016 bank_credit2016 time_deviation2016 deviation_dum blocked_bank_account has_credit_card deposits_sum deposits_dum savings_sum savings_dum shares_trust_sum shares_trust_dum inc_other inc_other_dum incrent incrent_dum mortgage_up_to_500 mortgage_500_to_1000 mortgage_above_1000 mortgage_below_1000 air_directions2016 green_space2016 roofs2016 forest2016 view_highway2016 view_internal_road2016 odors2016 sea_lake_view2016 celular2016 darkness2016 road_noise2016 aircraft_noise2016 recreational_noise2016 edu_institutional_noise2016 dirt_rubbish2016 air_pollution2016 neglect_vandalism2016 elevator2016 floors2016 elevator_num2016 bathrooms2016
keep hhid  domhlpwh2016 domshelp2016 dhelp1_2016 dhelp2_2016 dhelp3_2016 dhelp4_2016 car2016 carhh2016 books2016 incpens2016 inctfund2016 incpfund2016 incsch2016 incainst2016 incpeop2016 incinst2016 incintst2016 incinves2016 incdev2016 incrent2016 incbusi2016 grtotinc2016 ownrent2016 kibutz2016 construct_year2016 construct_age2016 appt_num_2016 multi_story2016 penthouse_and_duplex2016 garden2016 single_family2016 hhsize2016 prsn017s2016 area2016 balcony2016 rooms2016 mortgage_balance2016 bank_credit2016 time_deviation2016 deviation_dum blocked_bank_account has_credit_card deposits_sum deposits_dum savings_sum savings_dum shares_trust_sum shares_trust_dum inc_other inc_other_dum incrent incrent_dum mortgage_up_to_500 mortgage_500_to_1000 mortgage_above_1000 mortgage_below_1000 air_directions2016 green_space2016 roofs2016 forest2016 view_highway2016 view_internal_road2016 odors2016 sea_lake_view2016 celular2016 darkness2016 road_noise2016 aircraft_noise2016 recreational_noise2016 edu_institutional_noise2016 dirt_rubbish2016 air_pollution2016 neglect_vandalism2016 elevator2016 floors2016 elevator_num2016 bathrooms2016
gen dompshelp2016_1=domshelp2016
replace dompshelp2016_1=. if dompshelp2016_1>2
tab dompshelp2016_1
tab dhelp1 dhelp2
//gen
//gen dompshelp2016=(dompshelp2016_1==1)
gen dompshelp2016=(dhelp1==1 & dhelp2==2)
replace dompshelp2016=. if dompshelp2016_1==.
tab dompshelp2016
//gen
//hhsize = total number of persons; prsn017s = total number of persons up to 17
tab hhsize prsn017s
gen below_17_2016=100*(prsn017s/hhsize)
tab below_17_2016
tab area2016
tab balcony2016
//gen
tab incrent2016 appt_num_2016
replace incrent2016=. if appt_num_2016==0 & incrent2016!=0
tab incrent2016 appt_num_2016
save "longtitudal_family_2016.dta", replace
log using "F:\yuval\Yuval_CV_and_papers\papers_netanya\Lamas_datasets_via_huji\Arab.smcl", replace
use "S2.f805ind.dta", clear
describe
gen arab=(national==2 & national!=.)
replace arab=. if national==.
tab typeacad
gen universities=(typeacad==1 & typeacad!=.)
replace universities=. if typeacad==.
gen colleges=(typeacad==2 & typeacad!=.)
gen female=(sex==2)
replace colleges=. if typeacad==.
gen good_health=(health==1 | health==2)
reg universities arab
reg colleges arab
reg universities i.arab##i.female
reg colleges i.arab##i.female
reg good_health i.arab##i.female
reg good_health i.arab##i.female if universities==1
gen arab_female=arab*female
gen universities1=universities
//replace universities1=0 if universities==.
//reg good_health i.arab##i.female##i.universities1
dprobit good_health arab female arab_female
dprobit good_health arab female arab_female if universities==1
dprobit good_health arab female arab_female if universities1==0
log close
//export excel using "Arab_20191122", firstrow(variables) replace
drop arab female arab_female
//gen 
gen persid2016= persid
tab relat
gen respondent2016=(relat==1)
gen spouse2016=(relat==2)
gen relat2016=relat
tab relat2016
//gen
gen female2016=sex-1
summ age if age>20
gen age2016=age
gen marital2016=marital
gen country2016=country
gen immigry2016=immigry
gen height2016_1=height
tab height2016_1 height
gen height2016=149 if height2016_1==1
replace height2016=152 if height2016_1==2
replace height2016=157 if height2016_1==3
replace height2016=162 if height2016_1==4
replace height2016=167 if height2016_1==5
replace height2016=172 if height2016_1==6
replace height2016=177 if height2016_1==7
replace height2016=182 if height2016_1==8
replace height2016=187 if height2016_1==9
replace height2016=190 if height2016_1==10
replace height2016=height2016/100
tab height2016
gen indweigh2016_1=indweigh
tab indweigh2016_1 indweigh
tab indweigh age2016 if age2016==0
tab indweigh age2016 if age2016==1
tab indweigh age2016 if age2016==2
//gen
gen indweigh2016=44 if indweigh2016_1==1
replace indweigh2016=4 if age2016==0
replace indweigh2016=47 if indweigh2016_1==2
replace indweigh2016=52 if indweigh2016_1==3
replace indweigh2016=57 if indweigh2016_1==4
replace indweigh2016=62 if indweigh2016_1==5
replace indweigh2016=67 if indweigh2016_1==6
replace indweigh2016=72 if indweigh2016_1==7
replace indweigh2016=77 if indweigh2016_1==8
replace indweigh2016=82 if indweigh2016_1==9
replace indweigh2016=87 if indweigh2016_1==10
replace indweigh2016=92 if indweigh2016_1==11
replace indweigh2016=97 if indweigh2016_1==12
replace indweigh2016=102 if indweigh2016_1==13
replace indweigh2016=107 if indweigh2016_1==14
replace indweigh2016=112 if indweigh2016_1==15
replace indweigh2016=117 if indweigh2016_1==16
replace indweigh2016=120 if indweigh2016_1==17
tab indweigh2016
gen bmi2016=indweigh2016/(height2016^2)
tab bmi2016
gen lbmi2016=ln(bmi2016)
reg bmi2016 age2016 female2016 
tab marital
gen married2016=(marital==1)
gen divorced2016=(marital==2 | marital==3)
gen widow2016=(marital==4)
gen single2016=(married2016==0 & divorced2016==0 & widow2016==0)
tab national
gen jewish2016=(national==1)
gen arab2016=(national==2)
gen other2016=(national==3)
gen non_jewish2016=(jewish2016==0)
gen immigrant2016=1
replace immigrant2016=0 if country==1
gen immigrant_europe_america2016=(country==2)
gen immigrant_asia_africa2016=(country==3 | country==4)
tab country
tab immigrant2016
tab immigrant_europe_america2016
tab schyears
tab study
//gen year_of_study2016=4 if schyears==1
gen matriculation2016=(diploma==2)
gen non_academic2016=(diploma==3)
gen academic2016=(diploma==4 | diploma==5 | diploma==6)
gen year_of_study2016=9 
replace year_of_study2016=12 if matriculation2016==1
replace year_of_study2016=14 if diploma==3
replace year_of_study2016=16 if diploma==4
replace year_of_study2016=18 if diploma==5
replace year_of_study2016=18 if diploma==6
gen household_head2016=(relat==1)
//gen spouse2016=(relat==2)
gen has_children=(relat==3)
sort hhid
by hhid: egen child_num2016=sum(has_children)
tab child_num2016
//gen
order hhid persid2016 relat2016 female2016 age2016 marital2016 country2016 immigry2016 height2016 indweigh2016 bmi2016 lbmi2016 single2016 married2016 divorced2016 widow2016 jewish2016 non_jewish2016 arab2016 other2016 immigrant2016 immigrant_europe_america2016 immigrant_asia_africa2016 matriculation2016 non_academic2016 academic2016 year_of_study2016 child_num2016 respondent2016 spouse2016
keep hhid persid2016 relat2016 female2016 age2016 marital2016 country2016 immigry2016 height2016 indweigh2016 bmi2016 lbmi2016 single2016 married2016 divorced2016 widow2016 jewish2016 non_jewish2016 arab2016 other2016 immigrant2016 immigrant_europe_america2016 immigrant_asia_africa2016 matriculation2016 non_academic2016 academic2016 year_of_study2016 child_num2016 respondent2016 spouse2016
//gen
merge m:1 hhid using "longtitudal_family_2016.dta"
sort hhid respondent spouse
count if (respondent==1 & spouse==0) & lbmi2016!=.
count if ((respondent==1 & spouse==0) | (respondent==0 & spouse==1)) & lbmi2016!=.
count if (respondent==1 & spouse==0) & lbmi2016!=. & female2016==1
count if (respondent==1 & spouse==0) & lbmi2016!=. & female2016==0
count if ((respondent==1 & spouse==0) | (respondent==0 & spouse==1)) & lbmi2016!=.

duplicates report hhid if (respondent==1 | spouse==1) & age2016>20 & single2016==1 & divorced2016==0 & lbmi2016!=.
duplicates report hhid if (respondent==1 | spouse==1) & age2016>20 & single2016==0 & divorced2016==0 & lbmi2016!=.
duplicates report hhid if (respondent==1) & age2016>20 & single2016==0 & divorced2016==0 & lbmi2016!=.
duplicates report hhid if (spouse==1) & age2016>20 & single2016==0 & divorced2016==0 & lbmi2016!=.
tab respondent spouse if age2016>20 & single2016==0 & divorced2016==0 & lbmi2016!=.
tab respondent spouse if age2016>20 & single2016==1 & divorced2016==0 & lbmi2016!=.

tab respondent spouse if age2016>20 & single2016==0 & divorced2016==0 & lbmi2016!=. & female2016==1
tab respondent spouse if age2016>20 & single2016==0 & divorced2016==0 & lbmi2016!=. & female2016==0
tab respondent spouse if age2016>20 & single2016==1 & divorced2016==0 & lbmi2016!=. & female2016==1
tab respondent spouse if age2016>20 & single2016==1 & divorced2016==0 & lbmi2016!=. & female2016==0


//gen
keep if (respondent==1 & spouse==0) | (respondent==0 & spouse==1)
tab respondent spouse if age2016>20 & single2016==0 & divorced2016==0 & lbmi2016!=. & female2016==1
tab respondent spouse if age2016>20 & single2016==0 & divorced2016==0 & lbmi2016!=. & female2016==0
tab respondent spouse if age2016>20 & single2016==1 & divorced2016==0 & lbmi2016!=. & female2016==1
tab respondent spouse if age2016>20 & single2016==1 & divorced2016==0 & lbmi2016!=. & female2016==0

ttest lbmi2016 if age2016>20 & single2016==0 & divorced2016==0 & lbmi2016!=., by (female2016)
//gen


by hhid: gen lbmi1=lbmi2016[_n-1] if (respondent==1 & spouse==0) | (respondent==0 & spouse==1)
by hhid: gen lbmi2=lbmi2016[_n+1] if (respondent==0 & spouse==1) | (respondent==0 & spouse==1)
tab lbmi1
tab lbmi2
///gen
reg lbmi2016 lbmi1 age2016 female2016 if (respondent==1 | spouse==1) & age>20 
xtset hhid persid2016
//xtreg lbmi2016 lbmi1 age2016 female2016 if (respondent==1 | spouse==1) & age>20 
//estimates store eq1
//xtreg lbmi2016 lbmi1 age2016 female2016 if (respondent==1 | spouse==1) & age>20, fe
//estimates store eq2
//hausman eq1 eq2
gen lbmi1_age2016=lbmi1*age2016
gen lbmi1_female2016=lbmi1*female2016
gen lbmi1_carnum2016=lbmi1*carhh2016
//estimates drop eq1 eq2
//xtreg lbmi2016 lbmi1 age2016 female2016 lbmi1_age2016 lbmi1_female2016 if (respondent==1 | spouse==1) & age>20 & single2016==0 & divorced2016==0, re 
//estimates store eq1
//xtreg lbmi2016 lbmi1 age2016 female2016 lbmi1_age2016 lbmi1_female2016 if (respondent==1 | spouse==1) & age>20 & single2016==0 & divorced2016==0, fe
//estimates store eq2
//hausman eq1 eq2

//pwcorr lbmi2016 lbmi1 if (respondent==1 | spouse==1) & age2016>20 , sig obs
 log using "F:\yuval\Yuval_CV_and_papers\papers_netanya\Lamas_datasets_via_huji\BMI_SPOUSE_20180210.smcl", replace
duplicates report hhid if (respondent==1 | spouse==1) & age2016>20 & single2016==0 & divorced2016==0 & lbmi1!=. & lbmi2016!=.
//gen
duplicates tag hhid if (respondent==1 | spouse==1) & age2016>20 & single2016==0 & divorced2016==0 & lbmi1!=. & lbmi2016!=., gen(dup2016)
tab dup2016 if (respondent==1 | spouse==1) & age2016>20 & single2016==0 & divorced2016==0 & lbmi1!=. & lbmi2016!=.
//sort hhid respondent spouse
//by hhid: gen lbmi1=lbmi2016[_n-1] if respondent==1 | spouse==1
//gen lbmi1_age2016=lbmi1*age2016
//gen lbmi1_female2016=lbmi1*female2016
//estimates drop eq1 eq2
//xtreg lbmi2016 lbmi1 age2016 female2016 if (respondent==1 | spouse==1) & age>20 & single2016==0 & divorced2016==0 & dup2016==1 & arab2016==0 & other2016==0, re 
//xtreg lbmi2016 lbmi1 age2016 female2016 if (respondent==1 | spouse==1) & age>20 & single2016==0 & divorced2016==0 & dup2016==1, re 

//xtreg lbmi2016 lbmi1 if (respondent==1 | spouse==1) & ((persid==1 & female2016==0) | (persid==2 & female2016==1)) &  age>20 & single2016==0 & divorced2016==0 & dup2016==1 & arab2016==0 & other2016==0, re 
//gen

reg lbmi2016 lbmi1 if age>20 & single2016==0 & divorced2016==0 
reg lbmi2016 lbmi1 female2016 age2016 if age>20 & single2016==0 & divorced2016==0 
reg lbmi2016 lbmi1 female2016 age2016 carhh2016 books2016 ownrent2016 if age>20 & single2016==0 & divorced2016==0 
stepwise, pr(0.05): reg lbmi2016 lbmi1 female2016 age2016 car2016 books2016 ownrent2016 single_family2016 rooms2016 if age>20 & single2016==0 & divorced2016==0 
vif
gen lbmi_car2016=lbmi1*car2016
stepwise, pr(0.05): reg lbmi2016 lbmi1 female2016 age2016 car2016 books2016 ownrent2016 single_family2016 rooms2016 lbmi1_carnum2016 if age>20 & single2016==0 & divorced2016==0 
vif
stepwise, pr(0.05): reg lbmi2016 lbmi1 female2016 age2016 car2016 books2016 ownrent2016 single_family2016 rooms2016 lbmi1_carnum2016 if age>20 & single2016==0 & divorced2016==0, vce(robust) 
vif

stepwise, pr(0.05): reg lbmi2016 lbmi1 female2016 age2016 carhh2016 books2016 ownrent2016 single_family2016 rooms2016 lbmi1_carnum2016 if age>20 & single2016==0 & divorced2016==0 & (respondent==1 & spouse==0 & female==0), vce(robust) 
vif


reg lbmi2016 lbmi1 female2016 age2016 car2016 books2016 ownrent2016 single_family2016 rooms2016 lbmi1_carnum2016 if age>20 & single2016==0 & divorced2016==0, vce(robust) 
vif
outreg2 using myfile, sum
//gen
outreg2 using bmi1.xls, replace dec(4) addstat(R-squared, e(r2), F-statistic,e(F))
stepwise, pr(0.05): reg lbmi2016 lbmi1 female2016 age2016 car2016 books2016 ownrent2016 single_family2016 rooms2016 lbmi1_carnum2016 if age>20 & single2016==0 & divorced2016==0, vce(robust) 
vif
outreg2 using bmi1.xls, dec(4) addstat(R-squared, e(r2), F-statistic,e(F))


//Table 2
gen lbmi1_sq=lbmi1^2
reg lbmi2016 lbmi1_sq lbmi1 age2016 car2016 books2016 ownrent2016 single_family2016 rooms2016 if age>20 & single2016==0 & divorced2016==0 & (respondent==1 & spouse==0 & female==0), vce(robust) 
vif

reg lbmi2016 lbmi1 age2016 car2016 books2016 ownrent2016 single_family2016 rooms2016 if age>20 & single2016==0 & divorced2016==0 & (respondent==1 & spouse==0 & female==0), vce(robust) 
vif
outreg2 using myfile.xls, replace sum 
outreg2 using bmi1.xls, replace dec(4) addstat(R-squared, e(r2), F-statistic,e(F))
pwcorr lbmi2016 lbmi1 if age>20 & single2016==0 & divorced2016==0 & (respondent==1 & spouse==0 & female==0) & age2016!=. & car2016!=. & books2016!=. & ownrent2016!=. & single_family2016!=. & rooms2016!=.,sig obs 

ttest bmi2016==25 if lbmi2016!=. & lbmi1!=. & age>20 & single2016==0 & divorced2016==0 & (respondent==1 & spouse==0 & female==0) & age2016!=. & car2016!=. & books2016!=. & ownrent2016!=. & single_family2016!=. & rooms2016!=.

ttest bmi2016==25 if lbmi2016!=. & lbmi1!=. & age>20 & single2016==0 & divorced2016==0 & (respondent==1 & spouse==0 & female==0) & age2016!=. & car2016!=. & books2016!=. & ownrent2016!=. & single_family2016!=. & rooms2016!=., level(99)

stepwise, pr(0.05): reg lbmi2016 lbmi1 age2016 car2016 books2016 ownrent2016 single_family2016 rooms2016 if age>20 & single2016==0 & divorced2016==0 & (respondent==1 & spouse==0 & female==0), vce(robust) 
vif
outreg2 using bmi1.xls, dec(4) addstat(R-squared, e(r2), F-statistic,e(F))
reg lbmi2016 lbmi2 age2016 car2016 books2016 ownrent2016 single_family2016 rooms2016 if age>20 & single2016==0 & divorced2016==0 & (respondent==0 & spouse==1 & female==1), vce(robust) 
vif
outreg2 using bmi1.xls, dec(4) addstat(R-squared, e(r2),F-statistic,e(F))
pwcorr lbmi2016 lbmi2 if age>20 & single2016==0 & divorced2016==0 & (respondent==0 & spouse==1 & female==1) & age2016!=. & car2016!=. & books2016!=. & ownrent2016!=. & single_family2016!=. & rooms2016!=.,sig obs 

ttest bmi2016==25 if lbmi2016!=. & lbmi2!=. & age>20 & single2016==0 & divorced2016==0 & (respondent==0 & spouse==1 & female==1) & age2016!=. & car2016!=. & books2016!=. & ownrent2016!=. & single_family2016!=. & rooms2016!=.

ttest bmi2016==25 if lbmi2016!=. & lbmi2!=. & age>20 & single2016==0 & divorced2016==0 & (respondent==0 & spouse==1 & female==1) & age2016!=. & car2016!=. & books2016!=. & ownrent2016!=. & single_family2016!=. & rooms2016!=., level(99)


pwcorr age2016 lbmi2016 if lbmi1!=. & age>20 & single2016==0 & divorced2016==0 & (respondent==1 & spouse==0 & female==0) & age2016!=. & car2016!=. & books2016!=. & ownrent2016!=. & single_family2016!=. & rooms2016!=.,sig obs 

pwcorr age2016 lbmi2016 if lbmi2!=. & age>20 & single2016==0 & divorced2016==0 & (respondent==0 & spouse==1 & female==0) & age2016!=. & car2016!=. & books2016!=. & ownrent2016!=. & single_family2016!=. & rooms2016!=.,sig obs 

pwcorr age2016 lbmi2016 if lbmi1!=. & age>20 & single2016==0 & divorced2016==0 & (respondent==1 & spouse==0 & female==1) & age2016!=. & car2016!=. & books2016!=. & ownrent2016!=. & single_family2016!=. & rooms2016!=.,sig obs 

pwcorr age2016 lbmi2016 if lbmi2!=. & age>20 & single2016==0 & divorced2016==0 & (respondent==0 & spouse==1 & female==1) & age2016!=. & car2016!=. & books2016!=. & ownrent2016!=. & single_family2016!=. & rooms2016!=.,sig obs 


//log close
//gen

stepwise, pr(0.05): reg lbmi2016 lbmi2 age2016 car2016 books2016 ownrent2016 single_family2016 rooms2016 if age>20 & single2016==0 & divorced2016==0 & (respondent==0 & spouse==1 & female==1), vce(robust) 
vif
outreg2 using bmi1.xls, dec(4) addstat(R-squared, e(r2), F-statistic,e(F))
reg lbmi2016 lbmi1 age2016 car2016 books2016 ownrent2016 single_family2016 rooms2016 if age>20 & single2016==0 & divorced2016==0 & (respondent==1 & spouse==0 & female==1), vce(robust) 
vif
outreg2 using bmi1.xls, dec(4) addstat(R-squared, e(r2), F-statistic,e(F))
outreg2 using myfile.xls, replace sum 
pwcorr lbmi2016 lbmi1 if age>20 & single2016==0 & divorced2016==0 & (respondent==1 & spouse==0 & female==1) & age2016!=. & car2016!=. & books2016!=. & ownrent2016!=. & single_family2016!=. & rooms2016!=.,sig obs 

ttest bmi2016==25 if lbmi2016!=. & lbmi1!=. & age>20 & single2016==0 & divorced2016==0 & (respondent==1 & spouse==0 & female==1) & age2016!=. & car2016!=. & books2016!=. & ownrent2016!=. & single_family2016!=. & rooms2016!=.

ttest bmi2016==25 if lbmi2016!=. & lbmi1!=. & age>20 & single2016==0 & divorced2016==0 & (respondent==1 & spouse==0 & female==1) & age2016!=. & car2016!=. & books2016!=. & ownrent2016!=. & single_family2016!=. & rooms2016!=., level(99)


//log close
//gen
stepwise, pr(0.05): reg lbmi2016 lbmi1 age2016 car2016 books2016 ownrent2016 single_family2016 rooms2016 if age>20 & single2016==0 & divorced2016==0 & (respondent==1 & spouse==0 & female==1), vce(robust) 
vif
outreg2 using bmi1.xls, dec(4) addstat(R-squared, e(r2), F-statistic,e(F))

//reg lbmi2016 female2016 age2016 car2016 books2016 ownrent2016 single_family2016 rooms2016 lbmi1_carnum2016 if age>20 & single2016==0 & divorced2016==0 & (respondent==1 & spouse==0 & female==1), vce(robust) 
//vif
//outreg2 using bmi1.xls, dec(4) addstat(R-squared, e(r2), F-statistic,e(F))
reg lbmi2016 lbmi2 if age>20 & single2016==0 & divorced2016==0 & (respondent==0 & spouse==1 & female==0), vce(robust) 
reg lbmi2016 lbmi2 if age>20
reg lbmi2016 lbmi2 if age>20, vce(robust) 

reg lbmi2016 lbmi2 age2016 car2016 books2016 ownrent2016 single_family2016 rooms2016 if age>20 & single2016==0 & divorced2016==0 & (respondent==0 & spouse==1 & female==0), vce(robust) 
vif
outreg2 using bmi1.xls, dec(4) addstat(R-squared, e(r2), F-statistic,e(F))
outreg2 using myfile.xls, replace sum 

pwcorr lbmi2016 lbmi2 if age>20 & single2016==0 & divorced2016==0 & (respondent==0 & spouse==1 & female==0) & age2016!=. & car2016!=. & books2016!=. & ownrent2016!=. & single_family2016!=. & rooms2016!=.,sig obs 

ttest bmi2016==25 if lbmi2016!=. & lbmi2!=. & age>20 & single2016==0 & divorced2016==0 & (respondent==0 & spouse==1 & female==0) & age2016!=. & car2016!=. & books2016!=. & ownrent2016!=. & single_family2016!=. & rooms2016!=.

ttest bmi2016==25 if lbmi2016!=. & lbmi2!=. & age>20 & single2016==0 & divorced2016==0 & (respondent==0 & spouse==1 & female==0) & age2016!=. & car2016!=. & books2016!=. & ownrent2016!=. & single_family2016!=. & rooms2016!=., level(99)

//log close
//gen
stepwise, pr(0.05): reg lbmi2016 lbmi2 age2016 car2016 books2016 ownrent2016 single_family2016 rooms2016 if age>20 & single2016==0 & divorced2016==0 & (respondent==0 & spouse==1 & female==0), vce(robust) 
vif
outreg2 using bmi1.xls, dec(4) addstat(R-squared, e(r2))


pwcorr lbmi2016 lbmi1 lbmi2, sig obs
pwcorr lbmi2016 lbmi1 lbmi2 if female==1, sig obs
pwcorr lbmi2016 lbmi1 lbmi2 if female==0, sig obs

//Table 3
//respondent==1 & spouse==0 & female==0
reg lbmi2016 lbmi1 age2016 car2016 books2016 ownrent2016 single_family2016 rooms2016 if age>20 & single2016==0 & divorced2016==0 & (respondent==1 & spouse==0 & female==0), beta 
vif
egen z_lbmi2016=std(lbmi2016) if age>20 & single2016==0 & divorced2016==0 & (respondent==1 & spouse==0 & female==0)
egen z_lbmi1=std(lbmi1) if age>20 & single2016==0 & divorced2016==0 & (respondent==1 & spouse==0 & female==0)
egen z_age2016=std(age2016) if age>20 & single2016==0 & divorced2016==0 & (respondent==1 & spouse==0 & female==0)
egen z_car2016=std(car2016) if age>20 & single2016==0 & divorced2016==0 & (respondent==1 & spouse==0 & female==0)
egen z_books2016=std(books2016) if age>20 & single2016==0 & divorced2016==0 & (respondent==1 & spouse==0 & female==0)
egen z_ownrent2016=std(ownrent2016) if age>20 & single2016==0 & divorced2016==0 & (respondent==1 & spouse==0 & female==0)
egen z_single_family2016=std(single_family2016) if age>20 & single2016==0 & divorced2016==0 & (respondent==1 & spouse==0 & female==0)
egen z_rooms2016=std(rooms2016) if age>20 & single2016==0 & divorced2016==0 & (respondent==1 & spouse==0 & female==0)

reg z_lbmi2016 z_lbmi1 z_age2016 z_car2016 z_books2016 z_ownrent2016 z_single_family2016 z_rooms2016 if age>20 & single2016==0 & divorced2016==0 & (respondent==1 & spouse==0 & female==0), vce(robust) 
vif
outreg2 using beta.xls, replace dec(4) addstat(R-squared, e(r2), F-statistic,e(F))
stepwise, pr(0.05): reg z_lbmi2016 z_lbmi1 z_age2016 z_car2016 z_books2016 z_ownrent2016 z_single_family2016 z_rooms2016 if age>20 & single2016==0 & divorced2016==0 & (respondent==1 & spouse==0 & female==0), vce(robust) 
vif
outreg2 using beta.xls, dec(4) addstat(R-squared, e(r2), F-statistic,e(F))
drop z_lbmi2016 z_lbmi1 z_age2016 z_car2016 z_books2016 z_ownrent2016 z_single_family2016 z_rooms2016 

egen z_lbmi2016=std(lbmi2016) if age>20 & single2016==0 & divorced2016==0 & (respondent==0 & spouse==1 & female==1)
egen z_lbmi2=std(lbmi2) if age>20 & single2016==0 & divorced2016==0 & (respondent==0 & spouse==1 & female==1)
egen z_age2016=std(age2016) if age>20 & single2016==0 & divorced2016==0 & (respondent==0 & spouse==1 & female==1)
egen z_car2016=std(car2016) if age>20 & single2016==0 & divorced2016==0 & (respondent==0 & spouse==1 & female==1)
egen z_books2016=std(books2016) if age>20 & single2016==0 & divorced2016==0 & (respondent==0 & spouse==1 & female==1)
egen z_ownrent2016=std(ownrent2016) if age>20 & single2016==0 & divorced2016==0 & (respondent==0 & spouse==1 & female==1)
egen z_single_family2016=std(single_family2016) if age>20 & single2016==0 & divorced2016==0 & (respondent==0 & spouse==1 & female==1)
egen z_rooms2016=std(rooms2016) if age>20 & single2016==0 & divorced2016==0 & (respondent==0 & spouse==1 & female==1)


reg z_lbmi2016 z_lbmi2 z_age2016 z_car2016 z_books2016 z_ownrent2016 z_single_family2016 z_rooms2016 if age>20 & single2016==0 & divorced2016==0 & (respondent==0 & spouse==1 & female==1), vce(robust) 
vif
outreg2 using beta.xls, dec(4) addstat(R-squared, e(r2), F-statistic,e(F))
stepwise, pr(0.05): reg z_lbmi2016 z_lbmi2 z_age2016 z_car2016 z_books2016 z_ownrent2016 z_single_family2016 z_rooms2016 if age>20 & single2016==0 & divorced2016==0 & (respondent==0 & spouse==1 & female==1), vce(robust) 
vif
outreg2 using beta.xls, dec(4) addstat(R-squared, e(r2), F-statistic,e(F))

drop z_lbmi2016 z_lbmi2 z_age2016 z_car2016 z_books2016 z_ownrent2016 z_single_family2016 z_rooms2016 

egen z_lbmi2016=std(lbmi2016) if age>20 & single2016==0 & divorced2016==0 & (respondent==1 & spouse==0 & female==1)
egen z_lbmi1=std(lbmi1) if age>20 & single2016==0 & divorced2016==0 & (respondent==1 & spouse==0 & female==1)
egen z_age2016=std(age2016) if age>20 & single2016==0 & divorced2016==0 & (respondent==1 & spouse==0 & female==1)
egen z_car2016=std(car2016) if age>20 & single2016==0 & divorced2016==0 & (respondent==1 & spouse==0 & female==1)
egen z_books2016=std(books2016) if age>20 & single2016==0 & divorced2016==0 & (respondent==1 & spouse==0 & female==1)
egen z_ownrent2016=std(ownrent2016) if age>20 & single2016==0 & divorced2016==0 & (respondent==1 & spouse==0 & female==1)
egen z_single_family2016=std(single_family2016) if age>20 & single2016==0 & divorced2016==0 & (respondent==1 & spouse==0 & female==1)
egen z_rooms2016=std(rooms2016) if age>20 & single2016==0 & divorced2016==0 & (respondent==1 & spouse==0 & female==1)

reg z_lbmi2016 z_lbmi1 z_age2016 z_car2016 z_books2016 z_ownrent2016 z_single_family2016 z_rooms2016 if age>20 & single2016==0 & divorced2016==0 & (respondent==1 & spouse==0 & female==1), vce(robust) 
vif
outreg2 using beta.xls, dec(4) addstat(R-squared, e(r2), F-statistic,e(F))
stepwise, pr(0.05): reg z_lbmi2016 z_lbmi1 z_age2016 z_car2016 z_books2016 z_ownrent2016 z_single_family2016 z_rooms2016 if age>20 & single2016==0 & divorced2016==0 & (respondent==1 & spouse==0 & female==1), vce(robust) 
vif
outreg2 using beta.xls, dec(4) addstat(R-squared, e(r2), F-statistic,e(F))


drop z_lbmi2016 z_lbmi1 z_age2016 z_car2016 z_books2016 z_ownrent2016 z_single_family2016 z_rooms2016


reg lbmi2016 lbmi2 age2016 car2016 books2016 ownrent2016 single_family2016 rooms2016 if age>20 & single2016==0 & divorced2016==0 & (respondent==0 & spouse==1 & female==0), beta
egen z_lbmi2016=std(lbmi2016) if age>20 & single2016==0 & divorced2016==0 & (respondent==0 & spouse==1 & female==0)
egen z_lbmi2=std(lbmi2) if age>20 & single2016==0 & divorced2016==0 & (respondent==0 & spouse==1 & female==0)
egen z_age2016=std(age2016) if age>20 & single2016==0 & divorced2016==0 & (respondent==0 & spouse==1 & female==0)
egen z_car2016=std(car2016) if age>20 & single2016==0 & divorced2016==0 & (respondent==0 & spouse==1 & female==0)
egen z_books2016=std(books2016) if age>20 & single2016==0 & divorced2016==0 & (respondent==0 & spouse==1 & female==0)
egen z_ownrent2016=std(ownrent2016) if age>20 & single2016==0 & divorced2016==0 & (respondent==0 & spouse==1 & female==0)
egen z_single_family2016=std(single_family2016) if age>20 & single2016==0 & divorced2016==0 & (respondent==0 & spouse==1 & female==0)
egen z_rooms2016=std(rooms2016) if age>20 & single2016==0 & divorced2016==0 & (respondent==0 & spouse==1 & female==0)

reg z_lbmi2016 z_lbmi2 z_age2016 z_car2016 z_books2016 z_ownrent2016 z_single_family2016 z_rooms2016 if age>20 & single2016==0 & divorced2016==0 & (respondent==0 & spouse==1 & female==0), vce(robust)
outreg2 using beta.xls, dec(4) addstat(R-squared, e(r2), F-statistic,e(F))
stepwise, pr(0.05): reg z_lbmi2016 z_lbmi2 z_age2016 z_car2016 z_books2016 z_ownrent2016 z_single_family2016 z_rooms2016 if age>20 & single2016==0 & divorced2016==0 & (respondent==0 & spouse==1 & female==0), vce(robust)
outreg2 using beta.xls, dec(4) addstat(R-squared, e(r2), F-statistic,e(F))


log close


//gen
//stepwise, pr(0.05): reg lbmi2016 lbmi1 female2016 age2016 car2016 books2016 ownrent2016 single_family2016 rooms2016 lbmi_car2016 if age>20 & single2016==0 & divorced2016==0 & (respondent==1 & spouse==0 & female==1), vce(robust) 
//vif

//BMI differences
by hhid: gen delta_lBMI=lbmi2016-lbmi1
by hhid: gen delta_academic=academic2016-academic2016[_n-1]
replace books2016=. if books2016>6
//gen
gen age21=age2016-21
replace age21=. if age2016==.
replace delta_lBMI=lbmi1-lbmi2016 if (respondent==1 & spouse==0 & female==1) 
by hhid: gen lesbian=(((respondent==1 & spouse==0)| (respondent==0 & spouse==1)) & female2016==1 & female2016[_n-1]==1 & lbmi2016!=. & lbmi1!=.)
count if lesbian==1
by hhid: gen gey=(((respondent==1 & spouse==0)| (respondent==0 & spouse==1)) & female2016==0 & female2016[_n-1]==0 & lbmi2016!=. & lbmi1!=.)
count if gey==1
count if ((respondent==1 & spouse==0)| (respondent==0 & spouse==1)) & lbmi2016!=. & lbmi1!=.
by hhid: replace age21=age2016[_n-1]-21 if (respondent==1 & spouse==0 & female==1) 
by hhid: gen age_lag=age2016[_n-1]
by hhid: gen delta_age=age2016-age_lag 
tab delta_age if delta_lBMI==.
//gen
by hhid: replace delta_academic=academic2016[_n-1]-academic2016
by hhid: gen year_of_study1=year_of_study2016[_n-1]
by hhid: gen delta_years=year_of_study2016-year_of_study1 if (respondent==1 & spouse==0 & female2016==0)
by hhid: replace delta_years=year_of_study1-year_of_study2016 if (respondent==1 & spouse==0 & female2016==1)
replace shares_trust_sum=shares_trust_sum/10000
replace savings_sum=savings_sum/10000
replace deposits_sum=deposits_sum/10000
replace mortgage_balance=mortgage_balance/10000
replace incrent=incrent/10000
gen mortgage_above_500=(mortgage_500_to_1000==1 | mortgage_above_1000==1)
replace bank_credit2016=bank_credit2016/10000
gen bmi2016_1=bmi2016[_n-1]
gen lbmi2016_1=lbmi2016[_n-1]
gen bmi30=(bmi2016>=30)
replace bmi30=. if bmi2016==.
duplicates report hhid if delta_lBMI!=.
duplicates tag hhid, gen(tag1)
tab tag1 if delta_lBMI!=.
list hhid respondent spouse if tag1
duplicates list hhid respondent spouse if respondent==1 & spouse==0
//duplicates list hhid respondent spouse if respondent==0 & spouse==1 & delta_lBMI!=.
drop if hhid==510 | hhid==1390 | hhid==2321 | hhid==2601 | hhid==2849 | hhid==4340 | hhid==4977
drop if hhid==1359 | hhid==1642 | hhid==5540
duplicates list hhid respondent spouse if respondent==1 & spouse==0 & delta_lBMI!=.
//duplicates list hhid respondent spouse if respondent==0 & spouse==1 & delta_lBMI!=.
gen jewish1=(jewish2016==1 | other2016==1)
by hhid: egen mfemale=mean(female2016) if bmi2016!=.
drop bmi2016_1
by hhid: gen bmi2016_1=bmi2016[_n-1] if mfemale==0.5
by hhid: gen arab1=arab2016[_n-1] if mfemale==0.5
by hhid: gen arab_lead=arab2016[_n+1] if mfemale==0.5
//keep if mfemale==0.5 & bmi2016!=.
tab arab2016 female if mfemale==0.5 & bmi2016!=.
gen bmi25=(bmi2016>=25)
replace bmi25=. if bmi2016==.
drop bmi30
gen bmi30=(bmi2016>=30)
replace bmi30=. if bmi2016==.
gen bmi25_=bmi25
gen bmi30_=bmi30
by hhid: gen mixed=((arab2016!=arab1 & arab_lead==.) | (arab2016!=arab_lead & arab1==.))
by hhid: gen bmi25_1=bmi25[_n-1]
by hhid: gen bmi2016_lead=bmi2016[_n+1] if mfemale==0.5
keep if mfemale==0.5 & bmi2016!=.
gen height=height2016
gen indweigh=indweigh2016
gen bmi=bmi2016
gen female=female2016
gen arab_=arab2016
gen age_=age2016
gen car_=car2016
gen owner_=ownrent2016
gen hhsize_=hhsize2016
gen books_=books2016
gen single_family_=single_family2016
keep hhid height indweigh bmi bmi25_ bmi30_ arab_ female age_ hhsize_ car_ books_ owner_ single_family_ 
sort hhid female
reshape wide height indweigh bmi bmi25_ bmi30_ arab_ age_ hhsize_ car_ books_ owner_ single_family_,i(hhid) j(female) 
reg bmi0 bmi1 
reg bmi1 bmi0
pwcorr bmi0 bmi1, sig obs star(0.01)
reg bmi25_0 bmi25_1
reg bmi25_1 bmi25_0
pwcorr bmi25_0 bmi25_1, sig obs star(0.01)
reg bmi30_0 bmi30_1
reg bmi30_1 bmi30_0
pwcorr bmi30_0 bmi30_1, sig obs star(0.01)
 summ bmi0 bmi1
gen bmi17_0=bmi0-17.17
gen bmi14_1=bmi1-14.87
gen age21_0=age_0-21
gen hhsize2_0=hhsize_0-2
gen age19_1=age_1-19
gen hhsize2_1=hhsize_1-2
gen lbmi1=ln(bmi1)
gen lbmi0=ln(bmi0)
//Table 1
summ if lbmi0!=. & age_0!=. & hhsize_0!=. & car_0!=. & books_0!=. &  owner_0!=. &  single_family_0!=. &  lbmi1!=. &  age_1!=. &  hhsize_1!=. &  car_1!=. &  books_1!=. &  owner_1!=. &  single_family_1!=. & ((arab_0==0 & arab_1==0) | (arab_0==1 & arab_1==1))

ttest indweigh0==indweigh1 if lbmi0!=. & age_0!=. & hhsize_0!=. & car_0!=. & books_0!=. &  owner_0!=. &  single_family_0!=. &  lbmi1!=. &  age_1!=. &  hhsize_1!=. &  car_1!=. &  books_1!=. &  owner_1!=. &  single_family_1!=. & ((arab_0==0 & arab_1==0) | (arab_0==1 & arab_1==1))

power pairedmeans 66.53077  82.22462 , sddiff( 16.17503 ) table
//gen

ttest height0==height1 if lbmi0!=. & age_0!=. & hhsize_0!=. & car_0!=. & books_0!=. &  owner_0!=. &  single_family_0!=. &  lbmi1!=. &  age_1!=. &  hhsize_1!=. &  car_1!=. &  books_1!=. &  owner_1!=. &  single_family_1!=. & ((arab_0==0 & arab_1==0) | (arab_0==1 & arab_1==1))

power pairedmeans 1.633405 1.754031, sddiff(.079351) table


ttest bmi0==bmi1 if lbmi0!=. & age_0!=. & hhsize_0!=. & car_0!=. & books_0!=. &  owner_0!=. &  single_family_0!=. &  lbmi1!=. &  age_1!=. &  hhsize_1!=. &  car_1!=. &  books_1!=. &  owner_1!=. &  single_family_1!=. & ((arab_0==0 & arab_1==0) | (arab_0==1 & arab_1==1))

power pairedmeans 24.95075  26.70847 , sddiff(5.267998) table
//gen
ttest lbmi0==lbmi1 if lbmi0!=. & age_0!=. & hhsize_0!=. & car_0!=. & books_0!=. &  owner_0!=. &  single_family_0!=. &  lbmi1!=. &  age_1!=. &  hhsize_1!=. &  car_1!=. &  books_1!=. &  owner_1!=. &  single_family_1!=. & ((arab_0==0 & arab_1==0) | (arab_0==1 & arab_1==1))

power pairedmeans 3.273919 3.201522, sddiff(.1994042) table
//gen
ttest bmi25_0==bmi25_1 if lbmi0!=. & age_0!=. & hhsize_0!=. & car_0!=. & books_0!=. &  owner_0!=. &  single_family_0!=. &  lbmi1!=. &  age_1!=. &  hhsize_1!=. &  car_1!=. &  books_1!=. &  owner_1!=. &  single_family_1!=. & ((arab_0==0 & arab_1==0) | (arab_0==1 & arab_1==1))

power pairedmeans .4523077 .6005128, sddiff( .6391409) table

ttest age_0==age_1 if lbmi0!=. & age_0!=. & hhsize_0!=. & car_0!=. & books_0!=. &  owner_0!=. &  single_family_0!=. &  lbmi1!=. &  age_1!=. &  hhsize_1!=. &  car_1!=. &  books_1!=. &  owner_1!=. &  single_family_1!=. & ((arab_0==0 & arab_1==0) | (arab_0==1 & arab_1==1))

power pairedmeans 46.02769 49.25282, sddiff(4.312461) table

summ if lbmi0!=. & age_0!=. & hhsize_0!=. & car_0!=. & books_0!=. &  owner_0!=. &  single_family_0!=. &  lbmi1!=. &  age_1!=. &  hhsize_1!=. &  car_1!=. &  books_1!=. &  owner_1!=. &  single_family_1!=. & ((arab_0==0 & arab_1==0) | (arab_0==1 & arab_1==1))

ttest arab_0==0.2080 if lbmi0!=. & age_0!=. & hhsize_0!=. & car_0!=. & books_0!=. &  owner_0!=. &  single_family_0!=. &  lbmi1!=. &  age_1!=. &  hhsize_1!=. &  car_1!=. &  books_1!=. &  owner_1!=. &  single_family_1!=. & ((arab_0==0 & arab_1==0) | (arab_0==1 & arab_1==1))


power oneproportion 0.18 0.1969

ttest car_0==0.703 if lbmi0!=. & age_0!=. & hhsize_0!=. & car_0!=. & books_0!=. &  owner_0!=. &  single_family_0!=. &  lbmi1!=. &  age_1!=. &  hhsize_1!=. &  car_1!=. &  books_1!=. &  owner_1!=. &  single_family_1!=. & ((arab_0==0 & arab_1==0) | (arab_0==1 & arab_1==1))


power oneproportion 0.8159 0.703

ttest owner_0==0.676 if lbmi0!=. & age_0!=. & hhsize_0!=. & car_0!=. & books_0!=. &  owner_0!=. &  single_family_0!=. &  lbmi1!=. &  age_1!=. &  hhsize_1!=. &  car_1!=. &  books_1!=. &  owner_1!=. &  single_family_1!=. & ((arab_0==0 & arab_1==0) | (arab_0==1 & arab_1==1))


power oneproportion 0.7338 0.676

display 0.7338-.676

ttest hhsize_0==3.71 if lbmi0!=. & age_0!=. & hhsize_0!=. & car_0!=. & books_0!=. &  owner_0!=. &  single_family_0!=. &  lbmi1!=. &  age_1!=. &  hhsize_1!=. &  car_1!=. &  books_1!=. &  owner_1!=. &  single_family_1!=. & ((arab_0==0 & arab_1==0) | (arab_0==1 & arab_1==1))


power onemean 3.836 3.71, sd(1.8191)


//simultaneous equation model stratified to jewish and arab
//Table 2

reg3 (lbmi1 = lbmi0 age_0 hhsize_0 car_0 books_0 owner_0 single_family_0) (lbmi0 = lbmi1 age_1 hhsize_1 car_1 books_1 owner_1 single_family_1) if arab_1==0 & arab_0==0, 3sls
outreg2 using table2.xls, replace pval dec(5) addstat(chi_sq1, e(chi2_1), chi_sq2, e(chi2_2))

reg3 (lbmi1 = lbmi0 age_0 hhsize_0 car_0 books_0 owner_0 single_family_0) (lbmi0 = lbmi1 age_1 hhsize_1 car_1 books_1 owner_1 single_family_1) if arab_1==1 & arab_0==1, 3sls
outreg2 using table2.xls, pval dec(5) addstat(chi_sq1, e(chi2_1), chi_sq2, e(chi2_2))

reg3 (bmi25_1 = bmi25_0 age_0 hhsize_0 car_0 books_0 owner_0 single_family_0) (bmi25_0 = bmi25_1 age_1 hhsize_1 car_1 books_1 owner_1 single_family_1) if arab_1==0 & arab_0==0, 3sls
outreg2 using table2.xls, pval dec(5) addstat(chi_sq1, e(chi2_1), chi_sq2, e(chi2_2))

reg3 (bmi25_1 = bmi25_0 age_0 hhsize_0 car_0 books_0 owner_0 single_family_0) (bmi25_0 = bmi25_1 age_1 hhsize_1 car_1 books_1 owner_1 single_family_1) if arab_1==1 & arab_0==1, 3sls
outreg2 using table2.xls, pval dec(5) addstat(chi_sq1, e(chi2_1), chi_sq2, e(chi2_2))
